# Supplementary material for: Effects of Fermented Rapeseed Meal as a Substitute for Soybean Meal on Growth Performance, Nutrient Digestibility, Serum Biochemical Indices and Gastrointestinal Microbiota of Sika Deer (Cervus nippon) During the Pre-Antler Growth Period
Source: Animals (Basel). 2026 Apr 16;16(8):1221. doi: 10.3390/ani16081221 (PMC13113292; doi:10.3390/ani16081221)
Supplement: Supplementary file 1 [file animals-16-01221-s001.zip]

Archive with 1 entries (1 files):
- animals-4186815-supplementary.pdf
